# Supplementary material for: Development of PET Radioisotope Copper-64-Labeled Theranostic Immunoliposomes for EGFR Overexpressing Cancer-Targeted Therapy and Imaging
Source: Int J Mol Sci. 2024 Feb 2;25(3):1813. doi: 10.3390/ijms25031813 (PMC10855797; doi:10.3390/ijms25031813)
Supplement: Supplementary file 1 [file ijms-25-01813-s001.zip]

Archive with 1 entries (1 files):
- ijms-2846867-supplementary.pdf
